# Supplementary material for: In Vitro Anticancer Effects of Aqueous Leaf Extract from Nepeta nuda L. ssp. nuda
Source: Life (Basel). 2024 Nov 24;14(12):1539. doi: 10.3390/life14121539 (PMC11678516; doi:10.3390/life14121539)
Supplement: Supplementary file 1 [file life-14-01539-s001.zip]

Archive with 1 entries (1 files):
- life-3278302-supplementary.pdf
